# Supplementary material for: Malignant distal femur tumors management in children, low cost innovations with affordable care in a tertiary care hospital, a cross sectional study
Source: Ann Med Surg (Lond). 2019 Jul 10;44:83–6. doi: 10.1016/j.amsu.2019.07.012 (PMC6629604; doi:10.1016/j.amsu.2019.07.012)
Supplement: Multimedia component 1 [file mmc1.xml]

<?xml version="1.0" encoding="utf-8" standalone="no"?>
<data>
  <datasets>
    <author>javeria.saeed@aku.edu;</author>
    <type>0</type>
    <dataset>
      <value>4</value>
      <reason>Data will be made available on request</reason>
      <comments />
    </dataset>
  </datasets>
</data>
